# Supplementary material for: Spontaneous electric-polarization topology in confined ferroelectric nematics
Source: Nat Commun. 2022 Dec 17;13:7806. doi: 10.1038/s41467-022-35443-7 (PMC9759571; doi:10.1038/s41467-022-35443-7)
Supplement: Supplementary file 4 — Source Data [file 41467_2022_35443_MOESM4_ESM.zip]

Archive with 178 entries (102 files):
- Source Data/
- Source Data/Source Data Fig.2/
- Source Data/Source Data Fig.2/Fig2a.Dielectric constant.xlsx
- Source Data/Source Data Fig.2/Fig2a.DSC.xlsx
- Source Data/Source Data Fig.2/Fig2a.SH efficiency.xlsx
- Source Data/Source Data Fig.2/Fig2b.jpg
- Source Data/Source Data Fig.2/Fig2c.jpg
- Source Data/Source Data Fig.2/Fig2d.jpg
- Source Data/Source Data Fig.3/
- Source Data/Source Data Fig.3/Fig.3a.jpg
- Source Data/Source Data Fig.3/Fig.3b.jpg
- Source Data/Source Data Fig.3/Fig.3c .jpg
- Source Data/Source Data Fig.3/Fig.3d.jpg
- Source Data/Source Data Fig.3/Fig.3e.jpg
- Source Data/Source Data Fig.3/Fig.3f.jpg
- Source Data/Source Data Fig.3/Fig.3g.jpg
- Source Data/Source Data Fig.3/Fig.3h.jpg
- Source Data/Source Data Fig.3/Fig.3j.jpg
- Source Data/Source Data Fig.4/
- Source Data/Source Data Fig.4/Fig4a.jpg
- Source Data/Source Data Fig.4/Fig4d.bmp
- Source Data/Source Data Fig.4/Fig4e.bmp
- Source Data/Source Data Fig.4/Fig4f.bmp
- Source Data/Source Data Fig.4/Fig4g.bmp
- Source Data/Source Data Fig.4/Fig4h.bmp
- Source Data/Source Data Fig.4/Fig4i.bmp
- Source Data/Source Data Fig.4/Fig4j.bmp
- Source Data/Source Data Fig.4/Fig4k.bmp
- Source Data/Source Data Fig.5/
- Source Data/Source Data Fig.5/Fig.5a.jpg
- Source Data/Source Data Fig.5/Fig.5b.jpg
- Source Data/Source Data Fig.5/Fig.5c.jpg
- Source Data/Source Data Fig.5/Fig.5d.jpg
- Source Data/Source Data Fig.5/Fig.5e.bmp
- Source Data/Source Data Fig.5/Fig.5f.bmp
- Source Data/Source Data Fig.5/Fig.5g.jpg
- Source Data/Source Data Fig.6g/
- Source Data/Source Data Fig.6g/(0,0.1)/
- Source Data/Source Data Fig.6g/(0,0.1)/n director field.mat
- Source Data/Source Data Fig.6g/(0,0.2)/
- Source Data/Source Data Fig.6g/(0,0.2)/n director field.mat
- Source Data/Source Data Fig.6g/(0,0.3)/
- Source Data/Source Data Fig.6g/(0,0.3)/n director field.mat
- Source Data/Source Data Fig.6g/(0,0.4)/
- Source Data/Source Data Fig.6g/(0,0.4)/n director field.mat
- Source Data/Source Data Fig.6g/(0,0.5)/
- Source Data/Source Data Fig.6g/(0,0.5)/n director field.mat
- Source Data/Source Data Fig.6g/(0,0.6)/
- Source Data/Source Data Fig.6g/(0,0.6)/n director field.mat
- Source Data/Source Data Fig.6g/(0,0.7)/
- Source Data/Source Data Fig.6g/(0,0.7)/n director field.mat
- Source Data/Source Data Fig.6g/(0,0.8)/
- Source Data/Source Data Fig.6g/(0,0.8)/n director field.mat
- Source Data/Source Data Fig.6g/(0,0.9)/
- Source Data/Source Data Fig.6g/(0,0.9)/n director field.mat
- Source Data/Source Data Fig.6g/(0,1.0)/
- Source Data/Source Data Fig.6g/(0,1.0)/n director field.mat
- Source Data/Source Data Fig.6g/(0.5,0.1)/
- Source Data/Source Data Fig.6g/(0.5,0.1)/n director field.mat
- Source Data/Source Data Fig.6g/(0.5,0.2)/
- Source Data/Source Data Fig.6g/(0.5,0.2)/n director field.mat
- Source Data/Source Data Fig.6g/(0.5,0.3)/
- Source Data/Source Data Fig.6g/(0.5,0.3)/n director field.mat
- Source Data/Source Data Fig.6g/(0.5,0.4)/
- Source Data/Source Data Fig.6g/(0.5,0.4)/n director field.mat
- Source Data/Source Data Fig.6g/(0.5,0.5)/
- Source Data/Source Data Fig.6g/(0.5,0.5)/n director field.mat
- Source Data/Source Data Fig.6g/(0.5,0.6)/
- Source Data/Source Data Fig.6g/(0.5,0.6)/n director field.mat
- Source Data/Source Data Fig.6g/(0.5,0.7)/
- Source Data/Source Data Fig.6g/(0.5,0.7)/n director field.mat
- Source Data/Source Data Fig.6g/(0.5,0.8)/
- Source Data/Source Data Fig.6g/(0.5,0.8)/n director field.mat
- Source Data/Source Data Fig.6g/(0.5,0.9)/
- Source Data/Source Data Fig.6g/(0.5,0.9)/n director field.mat
- Source Data/Source Data Fig.6g/(0.5,1.0)/
- Source Data/Source Data Fig.6g/(0.5,1.0)/n director field.mat
- Source Data/Source Data Fig.6g/(1.0,0.1)/
- Source Data/Source Data Fig.6g/(1.0,0.1)/n director field.mat
- Source Data/Source Data Fig.6g/(1.0,0.2)/
- Source Data/Source Data Fig.6g/(1.0,0.2)/n director field.mat
- Source Data/Source Data Fig.6g/(1.0,0.3)/
- Source Data/Source Data Fig.6g/(1.0,0.3)/n director field.mat
- Source Data/Source Data Fig.6g/(1.0,0.4)/
- Source Data/Source Data Fig.6g/(1.0,0.4)/n director field.mat
- Source Data/Source Data Fig.6g/(1.0,0.5)/
- Source Data/Source Data Fig.6g/(1.0,0.5)/n director field.mat
- Source Data/Source Data Fig.6g/(1.0,0.6)/
- Source Data/Source Data Fig.6g/(1.0,0.6)/n director field.mat
- Source Data/Source Data Fig.6g/(1.0,0.7)/
- Source Data/Source Data Fig.6g/(1.0,0.7)/n director field.mat
- Source Data/Source Data Fig.6g/(1.0,0.8)/
- Source Data/Source Data Fig.6g/(1.0,0.8)/n director field.mat
- Source Data/Source Data Fig.6g/(1.0,0.9)/
- Source Data/Source Data Fig.6g/(1.0,0.9)/n director field.mat
- Source Data/Source Data Fig.6g/(1.0,1.0)/
- Source Data/Source Data Fig.6g/(1.0,1.0)/n director field.mat
- Source Data/Source Data Fig.6g/(1.5,0.1)/
- Source Data/Source Data Fig.6g/(1.5,0.1)/n director field.mat
- Source Data/Source Data Fig.6g/(1.5,0.2)/
- Source Data/Source Data Fig.6g/(1.5,0.2)/n director field.mat
- Source Data/Source Data Fig.6g/(1.5,0.3)/
- Source Data/Source Data Fig.6g/(1.5,0.3)/n director field.mat
- Source Data/Source Data Fig.6g/(1.5,0.4)/
- Source Data/Source Data Fig.6g/(1.5,0.4)/n director field.mat
- Source Data/Source Data Fig.6g/(1.5,0.5)/
- Source Data/Source Data Fig.6g/(1.5,0.5)/n director field.mat
- Source Data/Source Data Fig.6g/(1.5,0.6)/
- Source Data/Source Data Fig.6g/(1.5,0.6)/n director field.mat
- Source Data/Source Data Fig.6g/(1.5,0.7)/
- Source Data/Source Data Fig.6g/(1.5,0.7)/n director field.mat
- Source Data/Source Data Fig.6g/(1.5,0.8)/
- Source Data/Source Data Fig.6g/(1.5,0.8)/n director field.mat
- Source Data/Source Data Fig.6g/(1.5,0.9)/
- Source Data/Source Data Fig.6g/(1.5,0.9)/n director field.mat
- Source Data/Source Data Fig.6g/(1.5,1.0)/
- Source Data/Source Data Fig.6g/(1.5,1.0)/n director field.mat
- Source Data/Source Data Fig.6g/(2.0,0.1)/
- Source Data/Source Data Fig.6g/(2.0,0.1)/n director field.mat
- Source Data/Source Data Fig.6g/(2.0,0.2)/
- Source Data/Source Data Fig.6g/(2.0,0.2)/n director field.mat
- Source Data/Source Data Fig.6g/(2.0,0.3)/
- Source Data/Source Data Fig.6g/(2.0,0.3)/n director field.mat
- Source Data/Source Data Fig.6g/(2.0,0.4)/
- Source Data/Source Data Fig.6g/(2.0,0.4)/n director field.mat
- Source Data/Source Data Fig.6g/(2.0,0.5)/
- Source Data/Source Data Fig.6g/(2.0,0.5)/n director field.mat
- Source Data/Source Data Fig.6g/(2.0,0.6)/
- Source Data/Source Data Fig.6g/(2.0,0.6)/n director field.mat
- Source Data/Source Data Fig.6g/(2.0,0.7)/
- Source Data/Source Data Fig.6g/(2.0,0.7)/n director field.mat
- Source Data/Source Data Fig.6g/(2.0,0.8)/
- Source Data/Source Data Fig.6g/(2.0,0.8)/n director field.mat
- Source Data/Source Data Fig.6g/(2.0,0.9)/
- Source Data/Source Data Fig.6g/(2.0,0.9)/n director field.mat
- Source Data/Source Data Fig.6g/(2.0,1.0)/
- Source Data/Source Data Fig.6g/(2.0,1.0)/n director field.mat
- Source Data/Source Data Fig.6g/(2.5,0.1)/
- Source Data/Source Data Fig.6g/(2.5,0.1)/n director field.mat
- Source Data/Source Data Fig.6g/(2.5,0.2)/
- Source Data/Source Data Fig.6g/(2.5,0.2)/n director field.mat
- Source Data/Source Data Fig.6g/(2.5,0.3)/
- Source Data/Source Data Fig.6g/(2.5,0.3)/n director field.mat
- Source Data/Source Data Fig.6g/(2.5,0.4)/
- Source Data/Source Data Fig.6g/(2.5,0.4)/n director field.mat
- Source Data/Source Data Fig.6g/(2.5,0.5)/
- Source Data/Source Data Fig.6g/(2.5,0.5)/n director field.mat
- Source Data/Source Data Fig.6g/(2.5,0.6)/
- Source Data/Source Data Fig.6g/(2.5,0.6)/n director field.mat
- Source Data/Source Data Fig.6g/(2.5,0.7)/
- Source Data/Source Data Fig.6g/(2.5,0.7)/n director field.mat
- Source Data/Source Data Fig.6g/(2.5,0.8)/
- Source Data/Source Data Fig.6g/(2.5,0.8)/n director field.mat
- Source Data/Source Data Fig.6g/(2.5,0.9)/
- Source Data/Source Data Fig.6g/(2.5,0.9)/n director field.mat
- Source Data/Source Data Fig.6g/(2.5,1.0)/
- Source Data/Source Data Fig.6g/(2.5,1.0)/n director field.mat
- Source Data/Source Data Fig.6g/(3.0,0.1)/
- Source Data/Source Data Fig.6g/(3.0,0.1)/n director field.mat
- Source Data/Source Data Fig.6g/(3.0,0.2)/
- Source Data/Source Data Fig.6g/(3.0,0.2)/n director field.mat
- Source Data/Source Data Fig.6g/(3.0,0.3)/
- Source Data/Source Data Fig.6g/(3.0,0.3)/n director field.mat
- Source Data/Source Data Fig.6g/(3.0,0.4)/
- Source Data/Source Data Fig.6g/(3.0,0.4)/n director field.mat
- Source Data/Source Data Fig.6g/(3.0,0.5)/
- Source Data/Source Data Fig.6g/(3.0,0.5)/n director field.mat
- Source Data/Source Data Fig.6g/(3.0,0.6)/
- Source Data/Source Data Fig.6g/(3.0,0.6)/n director field.mat
- Source Data/Source Data Fig.6g/(3.0,0.7)/
- Source Data/Source Data Fig.6g/(3.0,0.7)/n director field.mat
- Source Data/Source Data Fig.6g/(3.0,0.8)/
- Source Data/Source Data Fig.6g/(3.0,0.8)/n director field.mat
- Source Data/Source Data Fig.6g/(3.0,0.9)/
- Source Data/Source Data Fig.6g/(3.0,0.9)/n director field.mat
- Source Data/Source Data Fig.6g/(3.0,1.0)/
- Source Data/Source Data Fig.6g/(3.0,1.0)/n director field.mat
- Source Data/Source Data Fig.6g/Read me.docx
