# Supplementary material for: Spontaneous electric-polarization topology in confined ferroelectric nematics
Source: Nat Commun. 2022 Dec 17;13:7806. doi: 10.1038/s41467-022-35443-7 (PMC9759571; doi:10.1038/s41467-022-35443-7)
Supplement: Supplementary file 4 — Source Data [file 41467_2022_35443_MOESM4_ESM.zip › Source Data/Source Data Fig.2/Fig2a.Dielectric constant.xlsx]

## Sheet: Sheet1
Temperature (°C)	Dielectric constant
84	20.2
83	18.5
82	19.4
81	22.9
80	20.5
79	19.8
78	19.3
77	18.6
76	16.5
75	19.4
74	15.4
73	19.2
72	21.6
71	53.4
69.9	188
68.9	457
68	897
67	1290
65.9	1440
65	1440
64	1350
63	1220
62	1030
61	839
60	675
59	536
57	327
55	186
54	137
53	104
52.1	72.7
51.1	56.3
50	36.7
49	28.2
48	20.7
47	15.2
46	11.3
45	10.5
44.1	7.86
42.9	5.86
42	4.94
41	5.32
40	3.76
39.1	3.28
