# Supplementary material for: Spontaneous electric-polarization topology in confined ferroelectric nematics
Source: Nat Commun. 2022 Dec 17;13:7806. doi: 10.1038/s41467-022-35443-7 (PMC9759571; doi:10.1038/s41467-022-35443-7)
Supplement: Supplementary file 4 — Source Data [file 41467_2022_35443_MOESM4_ESM.zip › Source Data/Source Data Fig.2/Fig2a.DSC.xlsx]

## Sheet: Sheet1
	Heating		Cooling
Temperature	Heat Flow (Normalized)	Temperature	Heat Flow (Normalized)
°C	W/g	°C	W/g
30	-0.061	100	0.116
30.01	-0.061	99.99	0.116
30.02	-0.061	99.98	0.116
30.03	-0.061	99.97	0.116
30.04	-0.061	99.96	0.116
30.05	-0.061	99.95	0.116
30.06	-0.061	99.94	0.116
30.07	-0.061	99.93	0.116
30.08	-0.061	99.92	0.116
30.09	-0.061	99.91	0.116
30.1	-0.061	99.9	0.116
30.11	-0.061	99.89	0.116
30.12	-0.061	99.88	0.116
30.13	-0.061	99.87	0.116
30.14	-0.061	99.86	0.116
30.15	-0.061	99.85	0.116
30.16	-0.061	99.84	0.116
30.17	-0.061	99.83	0.116
30.18	-0.061	99.82	0.116
30.19	-0.061	99.81	0.116
30.2	-0.061	99.8	0.116
30.21	-0.061	99.79	0.116
30.22	-0.061	99.78	0.116
30.23	-0.061	99.77	0.116
30.24	-0.061	99.76	0.116
30.25	-0.061	99.75	0.116
30.26	-0.061	99.74	0.116
30.27	-0.061	99.73	0.116
30.28	-0.061	99.72	0.116
30.29	-0.061	99.71	0.116
30.3	-0.061	99.7	0.116
30.31	-0.061	99.69	0.116
30.32	-0.061	99.68	0.116
30.33	-0.061	99.67	0.116
30.34	-0.061	99.66	0.116
30.35	-0.061	99.65	0.116
30.36	-0.061	99.64	0.116
30.37	-0.061	99.63	0.116
30.38	-0.061	99.62	0.116
30.39	-0.061	99.61	0.116
30.4	-0.061	99.6	0.116
30.41	-0.061	99.59	0.116
30.42	-0.061	99.58	0.116
30.43	-0.061	99.57	0.116
30.44	-0.061	99.56	0.116
30.45	-0.061	99.55	0.116
30.46	-0.061	99.54	0.116
30.47	-0.061	99.53	0.116
30.48	-0.061	99.52	0.116
30.49	-0.061	99.51	0.116
30.5	-0.061	99.5	0.116
30.51	-0.061	99.49	0.116
30.52	-0.061	99.48	0.116
30.53	-0.061	99.47	0.116
30.54	-0.061	99.46	0.116
30.55	-0.061	99.45	0.116
30.56	-0.061	99.44	0.116
30.57	-0.061	99.43	0.116
30.58	-0.061	99.42	0.116
30.59	-0.061	99.41	0.116
30.6	-0.061	99.4	0.116
30.61	-0.061	99.39	0.116
30.62	-0.061	99.38	0.116
30.63	-0.061	99.37	0.116
30.64	-0.061	99.36	0.116
30.65	-0.061	99.35	0.116
30.66	-0.061	99.34	0.116
30.67	-0.061	99.33	0.116
30.68	-0.061	99.32	0.116
30.69	-0.061	99.31	0.116
30.7	-0.061	99.3	0.116
30.71	-0.061	99.29	0.116
30.72	-0.061	99.28	0.116
30.73	-0.061	99.27	0.116
30.74	-0.061	99.26	0.116
30.75	-0.061	99.25	0.116
30.76	-0.061	99.24	0.116
30.77	-0.061	99.23	0.116
30.78	-0.061	99.22	0.116
30.79	-0.061	99.21	0.116
30.8	-0.061	99.2	0.116
30.81	-0.061	99.19	0.116
30.82	-0.061	99.18	0.116
30.83	-0.061	99.17	0.116
30.84	-0.061	99.16	0.116
30.85	-0.061	99.15	0.116
30.86	-0.061	99.14	0.116
30.87	-0.061	99.13	0.116
30.88	-0.061	99.12	0.116
30.89	-0.061	99.11	0.116
30.9	-0.061	99.1	0.116
30.91	-0.061	99.09	0.116
30.92	-0.061	99.08	0.116
30.93	-0.061	99.07	0.116
30.94	-0.061	99.06	0.116
30.95	-0.061	99.05	0.116
30.96	-0.061	99.04	0.116
30.97	-0.061	99.03	0.116
30.98	-0.061	99.02	0.116
30.99	-0.061	99.01	0.116
31	-0.061	99	0.116
31.01	-0.061	98.99	0.116
31.02	-0.061	98.98	0.116
31.03	-0.061	98.97	0.116
31.04	-0.061	98.96	0.116
31.05	-0.061	98.95	0.116
31.06	-0.061	98.94	0.116
31.07	-0.061	98.93	0.116
31.08	-0.061	98.92	0.116
31.09	-0.061	98.91	0.116
31.1	-0.061	98.9	0.116
31.11	-0.061	98.89	0.116
31.12	-0.061	98.88	0.116
31.13	-0.061	98.87	0.116
31.14	-0.061	98.86	0.116
31.15	-0.061	98.85	0.116
31.16	-0.061	98.84	0.116
31.17	-0.061	98.83	0.116
31.18	-0.061	98.82	0.116
31.19	-0.061	98.81	0.116
31.2	-0.061	98.8	0.116
31.21	-0.061	98.79	0.116
31.22	-0.061	98.78	0.116
31.23	-0.061	98.77	0.116
31.24	-0.061	98.76	0.116
31.25	-0.061	98.75	0.116
31.26	-0.061	98.74	0.116
31.27	-0.061	98.73	0.116
31.28	-0.061	98.72	0.116
31.29	-0.061	98.71	0.116
31.3	-0.061	98.7	0.116
31.31	-0.061	98.69	0.116
31.32	-0.061	98.68	0.116
31.33	-0.061	98.67	0.116
31.34	-0.061	98.66	0.116
31.35	-0.061	98.65	0.116
31.36	-0.061	98.64	0.116
31.37	-0.061	98.63	0.116
31.38	-0.061	98.62	0.116
31.39	-0.061	98.61	0.116
31.4	-0.061	98.6	0.116
31.41	-0.061	98.59	0.116
31.42	-0.061	98.58	0.116
31.43	-0.061	98.57	0.116
31.44	-0.061	98.56	0.116
31.45	-0.061	98.55	0.116
31.46	-0.061	98.54	0.116
31.47	-0.061	98.53	0.116
31.48	-0.061	98.52	0.116
31.49	-0.061	98.51	0.116
31.5	-0.061	98.5	0.116
31.51	-0.061	98.49	0.116
31.52	-0.061	98.48	0.116
31.53	-0.061	98.47	0.116
31.54	-0.061	98.46	0.116
31.55	-0.061	98.45	0.116
31.56	-0.061	98.44	0.116
31.57	-0.061	98.43	0.116
31.58	-0.061	98.42	0.116
31.59	-0.061	98.41	0.116
31.6	-0.061	98.4	0.116
31.61	-0.061	98.39	0.116
31.62	-0.061	98.38	0.116
31.63	-0.061	98.37	0.116
31.64	-0.061	98.36	0.116
31.65	-0.061	98.35	0.116
31.66	-0.061	98.34	0.116
31.67	-0.061	98.33	0.116
31.68	-0.061	98.32	0.116
31.69	-0.061	98.31	0.116
31.7	-0.061	98.3	0.116
31.71	-0.061	98.29	0.116
31.72	-0.061	98.28	0.116
31.73	-0.061	98.27	0.116
31.74	-0.061	98.26	0.116
31.75	-0.061	98.25	0.116
31.76	-0.061	98.24	0.116
31.77	-0.061	98.23	0.116
31.78	-0.061	98.22	0.116
31.79	-0.061	98.21	0.116
31.8	-0.061	98.2	0.116
31.81	-0.061	98.19	0.116
31.82	-0.061	98.18	0.116
31.83	-0.061	98.17	0.116
31.84	-0.061	98.16	0.116
31.85	-0.061	98.15	0.116
31.86	-0.061	98.14	0.116
31.87	-0.061	98.13	0.116
31.88	-0.061	98.12	0.116
31.89	-0.061	98.11	0.116
31.9	-0.061	98.1	0.116
31.91	-0.061	98.09	0.116
31.92	-0.061	98.08	0.116
31.93	-0.061	98.07	0.116
31.94	-0.061	98.06	0.116
31.95	-0.061	98.05	0.116
31.96	-0.061	98.04	0.116
31.97	-0.061	98.03	0.116
31.98	-0.061	98.02	0.116
31.99	-0.061	98.01	0.116
32	-0.061	98	0.116
32.01	-0.061	97.99	0.116
32.02	-0.061	97.98	0.116
32.03	-0.061	97.97	0.116
32.04	-0.061	97.96	0.116
32.05	-0.061	97.95	0.116
32.06	-0.061	97.94	0.116
32.07	-0.061	97.93	0.116
32.08	-0.061	97.92	0.116
32.09	-0.061	97.91	0.116
32.1	-0.061	97.9	0.116
32.11	-0.061	97.89	0.116
32.12	-0.061	97.88	0.116
32.13	-0.061	97.87	0.116
32.14	-0.061	97.86	0.116
32.15	-0.061	97.85	0.116
32.16	-0.061	97.84	0.116
32.17	-0.061	97.83	0.116
32.18	-0.061	97.82	0.116
32.19	-0.061	97.81	0.116
32.2	-0.061	97.8	0.116
32.21	-0.061	97.79	0.116
32.22	-0.061	97.78	0.116
32.23	-0.061	97.77	0.116
32.24	-0.061	97.76	0.116
32.25	-0.061	97.75	0.116
32.26	-0.061	97.74	0.116
32.27	-0.061	97.73	0.116
32.28	-0.061	97.72	0.116
32.29	-0.061	97.71	0.116
32.3	-0.061	97.7	0.116
32.31	-0.061	97.69	0.116
32.32	-0.061	97.68	0.116
32.33	-0.061	97.67	0.116
32.34	-0.061	97.66	0.116
32.35	-0.061	97.65	0.116
32.36	-0.061	97.64	0.116
32.37	-0.061	97.63	0.116
32.38	-0.061	97.62	0.116
32.39	-0.061	97.61	0.116
32.4	-0.061	97.6	0.116
32.41	-0.061	97.59	0.116
32.42	-0.061	97.58	0.116
32.43	-0.061	97.57	0.116
32.44	-0.061	97.56	0.116
32.45	-0.061	97.55	0.116
32.46	-0.061	97.54	0.116
32.47	-0.061	97.53	0.116
32.48	-0.061	97.52	0.116
32.49	-0.061	97.51	0.116
32.5	-0.061	97.5	0.116
32.51	-0.061	97.49	0.116
32.52	-0.061	97.48	0.116
32.53	-0.061	97.47	0.116
32.54	-0.061	97.46	0.116
32.55	-0.061	97.45	0.116
32.56	-0.061	97.44	0.116
32.57	-0.061	97.43	0.116
32.58	-0.061	97.42	0.116
32.59	-0.061	97.41	0.116
32.6	-0.061	97.4	0.116
32.61	-0.061	97.39	0.116
32.62	-0.061	97.38	0.116
32.63	-0.061	97.37	0.116
32.64	-0.061	97.36	0.116
32.65	-0.061	97.35	0.116
32.66	-0.061	97.34	0.116
32.67	-0.061	97.33	0.116
32.68	-0.061	97.32	0.116
32.69	-0.061	97.31	0.116
32.7	-0.061	97.3	0.116
32.71	-0.061	97.29	0.116
32.72	-0.061	97.28	0.116
32.73	-0.061	97.27	0.116
32.74	-0.061	97.26	0.116
32.75	-0.061	97.25	0.116
32.76	-0.061	97.24	0.116
32.77	-0.061	97.23	0.116
32.78	-0.061	97.22	0.115
32.79	-0.061	97.21	0.115
32.8	-0.061	97.2	0.115
32.81	-0.061	97.19	0.115
32.82	-0.061	97.18	0.115
32.83	-0.061	97.17	0.115
32.84	-0.061	97.16	0.115
32.85	-0.061	97.15	0.115
32.86	-0.061	97.14	0.115
32.87	-0.061	97.13	0.115
32.88	-0.061	97.12	0.115
32.89	-0.061	97.11	0.115
32.9	-0.061	97.1	0.115
32.91	-0.061	97.09	0.115
32.92	-0.061	97.08	0.115
32.93	-0.061	97.07	0.115
32.94	-0.061	97.06	0.115
32.95	-0.061	97.05	0.115
32.96	-0.061	97.04	0.115
32.97	-0.061	97.03	0.115
32.98	-0.061	97.02	0.115
32.99	-0.061	97.01	0.115
33	-0.061	97	0.115
33.01	-0.061	96.99	0.115
33.02	-0.061	96.98	0.115
33.03	-0.061	96.97	0.115
33.04	-0.061	96.96	0.115
33.05	-0.061	96.95	0.115
33.06	-0.061	96.94	0.115
33.07	-0.061	96.93	0.115
33.08	-0.061	96.92	0.115
33.09	-0.061	96.91	0.115
33.1	-0.061	96.9	0.115
33.11	-0.061	96.89	0.115
33.12	-0.061	96.88	0.115
33.13	-0.061	96.87	0.115
33.14	-0.061	96.86	0.115
33.15	-0.061	96.85	0.115
33.16	-0.061	96.84	0.115
33.17	-0.061	96.83	0.115
33.18	-0.061	96.82	0.115
33.19	-0.061	96.81	0.115
33.2	-0.061	96.8	0.115
33.21	-0.061	96.79	0.115
33.22	-0.061	96.78	0.115
33.23	-0.061	96.77	0.115
33.24	-0.061	96.76	0.115
33.25	-0.061	96.75	0.115
33.26	-0.061	96.74	0.115
33.27	-0.061	96.73	0.115
33.28	-0.061	96.72	0.115
33.29	-0.061	96.71	0.115
33.3	-0.061	96.7	0.115
33.31	-0.061	96.69	0.115
33.32	-0.061	96.68	0.115
33.33	-0.061	96.67	0.115
33.34	-0.061	96.66	0.115
33.35	-0.061	96.65	0.115
33.36	-0.061	96.64	0.115
33.37	-0.061	96.63	0.115
33.38	-0.061	96.62	0.115
33.39	-0.061	96.61	0.115
33.4	-0.061	96.6	0.115
33.41	-0.061	96.59	0.115
33.42	-0.061	96.58	0.115
33.43	-0.061	96.57	0.115
33.44	-0.061	96.56	0.115
33.45	-0.061	96.55	0.115
33.46	-0.061	96.54	0.115
33.47	-0.061	96.53	0.115
33.48	-0.061	96.52	0.115
33.49	-0.061	96.51	0.115
33.5	-0.061	96.5	0.115
33.51	-0.061	96.49	0.115
33.52	-0.061	96.48	0.115
33.53	-0.061	96.47	0.115
33.54	-0.061	96.46	0.115
33.55	-0.061	96.45	0.115
33.56	-0.061	96.44	0.115
33.57	-0.061	96.43	0.115
33.58	-0.061	96.42	0.115
33.59	-0.061	96.41	0.115
33.6	-0.061	96.4	0.115
33.61	-0.061	96.39	0.115
33.62	-0.061	96.38	0.115
33.63	-0.061	96.37	0.115
33.64	-0.061	96.36	0.115
33.65	-0.061	96.35	0.115
33.66	-0.061	96.34	0.115
33.67	-0.061	96.33	0.115
33.68	-0.061	96.32	0.115
33.69	-0.061	96.31	0.115
33.7	-0.061	96.3	0.115
33.71	-0.061	96.29	0.115
33.72	-0.061	96.28	0.115
33.73	-0.061	96.27	0.115
33.74	-0.061	96.26	0.115
33.75	-0.061	96.25	0.115
33.76	-0.061	96.24	0.115
33.77	-0.061	96.23	0.115
33.78	-0.061	96.22	0.115
33.79	-0.061	96.21	0.115
33.8	-0.061	96.2	0.115
33.81	-0.061	96.19	0.115
33.82	-0.061	96.18	0.115
33.83	-0.061	96.17	0.115
33.84	-0.061	96.16	0.115
33.85	-0.061	96.15	0.115
33.86	-0.061	96.14	0.115
33.87	-0.061	96.13	0.115
33.88	-0.061	96.12	0.115
33.89	-0.061	96.11	0.115
33.9	-0.061	96.1	0.115
33.91	-0.061	96.09	0.115
33.92	-0.061	96.08	0.115
33.93	-0.061	96.07	0.115
33.94	-0.061	96.06	0.115
33.95	-0.061	96.05	0.115
33.96	-0.061	96.04	0.115
33.97	-0.061	96.03	0.115
33.98	-0.061	96.02	0.115
33.99	-0.061	96.01	0.115
34	-0.061	96	0.115
34.01	-0.061	95.99	0.115
34.02	-0.061	95.98	0.115
34.03	-0.061	95.97	0.115
34.04	-0.061	95.96	0.115
34.05	-0.061	95.95	0.115
34.06	-0.061	95.94	0.115
34.07	-0.061	95.93	0.115
34.08	-0.061	95.92	0.115
34.09	-0.061	95.91	0.115
34.1	-0.061	95.9	0.115
34.11	-0.061	95.89	0.115
34.12	-0.061	95.88	0.115
34.13	-0.061	95.87	0.115
34.14	-0.061	95.86	0.115
34.15	-0.061	95.85	0.115
34.16	-0.061	95.84	0.115
34.17	-0.061	95.83	0.115
34.18	-0.061	95.82	0.115
34.19	-0.061	95.81	0.115
34.2	-0.061	95.8	0.115
34.21	-0.061	95.79	0.115
34.22	-0.061	95.78	0.115
34.23	-0.061	95.77	0.115
34.24	-0.061	95.76	0.115
34.25	-0.061	95.75	0.115
34.26	-0.061	95.74	0.115
34.27	-0.061	95.74	0.115
34.28	-0.061	95.72	0.115
34.29	-0.061	95.71	0.115
34.3	-0.061	95.7	0.115
34.31	-0.061	95.69	0.115
34.32	-0.061	95.68	0.115
34.33	-0.061	95.67	0.115
34.34	-0.061	95.66	0.115
34.35	-0.061	95.65	0.115
34.36	-0.061	95.64	0.115
34.37	-0.061	95.64	0.115
34.38	-0.061	95.62	0.115
34.39	-0.061	95.61	0.115
34.4	-0.061	95.6	0.115
34.41	-0.061	95.59	0.115
34.42	-0.061	95.58	0.115
34.43	-0.061	95.57	0.115
34.44	-0.061	95.56	0.115
34.45	-0.061	95.55	0.115
34.46	-0.061	95.54	0.115
34.47	-0.061	95.53	0.115
34.48	-0.061	95.52	0.115
34.49	-0.061	95.51	0.115
34.5	-0.061	95.5	0.115
34.51	-0.061	95.49	0.115
34.52	-0.061	95.49	0.115
34.53	-0.061	95.47	0.115
34.54	-0.061	95.46	0.115
34.55	-0.061	95.45	0.115
34.56	-0.061	95.44	0.115
34.57	-0.061	95.43	0.115
34.58	-0.061	95.42	0.115
34.59	-0.061	95.41	0.115
34.6	-0.061	95.4	0.115
34.61	-0.061	95.39	0.115
34.62	-0.061	95.38	0.115
34.63	-0.061	95.37	0.115
34.64	-0.061	95.36	0.115
34.65	-0.061	95.35	0.115
34.66	-0.061	95.34	0.115
34.67	-0.061	95.33	0.115
34.68	-0.061	95.32	0.115
34.69	-0.061	95.31	0.115
34.7	-0.061	95.3	0.115
34.71	-0.061	95.29	0.115
34.72	-0.061	95.28	0.115
34.73	-0.061	95.27	0.115
34.74	-0.061	95.26	0.115
34.75	-0.061	95.25	0.115
34.76	-0.061	95.24	0.115
34.77	-0.061	95.23	0.115
34.78	-0.061	95.22	0.115
34.79	-0.061	95.21	0.115
34.8	-0.061	95.2	0.115
34.81	-0.061	95.19	0.115
34.82	-0.061	95.18	0.115
34.83	-0.061	95.17	0.115
34.84	-0.061	95.16	0.115
34.85	-0.061	95.15	0.115
34.86	-0.061	95.14	0.115
34.87	-0.061	95.13	0.115
34.88	-0.061	95.12	0.115
34.89	-0.061	95.11	0.115
34.9	-0.061	95.1	0.115
34.91	-0.061	95.09	0.115
34.92	-0.061	95.08	0.115
34.93	-0.061	95.07	0.115
34.94	-0.061	95.06	0.115
34.95	-0.061	95.05	0.115
34.96	-0.061	95.04	0.115
34.97	-0.061	95.03	0.115
34.98	-0.061	95.02	0.115
34.99	-0.061	95.01	0.115
35	-0.061	95	0.115
35.01	-0.061	94.99	0.115
35.02	-0.061	94.98	0.115
35.03	-0.061	94.97	0.115
35.04	-0.061	94.96	0.115
35.05	-0.061	94.95	0.115
35.06	-0.061	94.94	0.115
35.07	-0.061	94.93	0.115
35.08	-0.061	94.92	0.115
35.09	-0.061	94.91	0.115
35.1	-0.061	94.9	0.115
35.11	-0.061	94.89	0.115
35.12	-0.061	94.88	0.115
35.13	-0.061	94.87	0.115
35.14	-0.061	94.86	0.115
35.15	-0.061	94.85	0.115
35.16	-0.061	94.84	0.115
35.17	-0.061	94.83	0.115
35.18	-0.061	94.82	0.115
35.19	-0.061	94.81	0.115
35.2	-0.061	94.8	0.115
35.21	-0.061	94.79	0.115
35.22	-0.061	94.78	0.115
35.23	-0.061	94.77	0.115
35.24	-0.061	94.76	0.115
35.25	-0.061	94.75	0.115
35.26	-0.061	94.74	0.115
35.27	-0.061	94.73	0.115
35.28	-0.061	94.72	0.115
35.29	-0.061	94.71	0.115
35.3	-0.061	94.7	0.115
35.31	-0.061	94.69	0.115
35.32	-0.061	94.68	0.115
35.33	-0.061	94.67	0.115
35.34	-0.061	94.66	0.115
35.35	-0.061	94.65	0.115
35.36	-0.061	94.64	0.115
35.37	-0.061	94.63	0.115
35.38	-0.061	94.62	0.115
35.39	-0.061	94.61	0.115
35.4	-0.061	94.6	0.115
35.41	-0.061	94.59	0.115
35.42	-0.061	94.58	0.115
35.43	-0.061	94.57	0.115
35.44	-0.061	94.56	0.115
35.45	-0.061	94.55	0.115
35.46	-0.061	94.54	0.115
35.47	-0.061	94.53	0.115
35.48	-0.061	94.52	0.115
35.49	-0.061	94.51	0.115
35.5	-0.061	94.5	0.115
35.51	-0.061	94.49	0.115
35.52	-0.061	94.49	0.115
35.53	-0.061	94.47	0.115
35.54	-0.061	94.46	0.115
35.55	-0.061	94.45	0.115
35.56	-0.061	94.44	0.115
35.57	-0.061	94.43	0.115
35.58	-0.061	94.42	0.115
35.59	-0.061	94.41	0.115
35.6	-0.061	94.4	0.115
35.61	-0.061	94.39	0.115
35.62	-0.061	94.38	0.115
35.63	-0.061	94.38	0.115
35.64	-0.061	94.36	0.115
35.65	-0.061	94.35	0.115
35.66	-0.061	94.34	0.115
35.67	-0.061	94.33	0.115
35.68	-0.061	94.32	0.115
35.69	-0.061	94.31	0.115
35.7	-0.061	94.3	0.115
35.71	-0.061	94.29	0.115
35.72	-0.061	94.28	0.115
35.73	-0.061	94.27	0.115
35.74	-0.061	94.26	0.115
35.75	-0.061	94.25	0.115
35.76	-0.061	94.25	0.115
35.77	-0.061	94.23	0.115
35.78	-0.061	94.23	0.115
35.79	-0.061	94.21	0.115
35.8	-0.061	94.21	0.115
35.81	-0.061	94.19	0.115
35.82	-0.061	94.18	0.115
35.83	-0.061	94.17	0.115
35.84	-0.061	94.16	0.115
35.85	-0.061	94.15	0.115
35.86	-0.061	94.14	0.115
35.87	-0.061	94.13	0.115
35.88	-0.061	94.12	0.115
35.89	-0.061	94.11	0.115
35.9	-0.061	94.1	0.115
35.91	-0.061	94.09	0.115
35.92	-0.061	94.08	0.115
35.93	-0.061	94.07	0.115
35.94	-0.061	94.06	0.115
35.95	-0.061	94.05	0.115
35.96	-0.061	94.04	0.115
35.97	-0.061	94.04	0.115
35.98	-0.061	94.02	0.115
35.99	-0.061	94.01	0.115
36	-0.061	94	0.115
36.01	-0.061	93.99	0.115
36.02	-0.061	93.99	0.115
36.03	-0.061	93.97	0.115
36.04	-0.061	93.97	0.115
36.05	-0.061	93.95	0.115
36.06	-0.061	93.94	0.115
36.07	-0.061	93.93	0.115
36.08	-0.061	93.92	0.115
36.09	-0.061	93.91	0.115
36.1	-0.061	93.9	0.115
36.11	-0.061	93.89	0.115
36.12	-0.061	93.88	0.115
36.13	-0.061	93.87	0.115
36.14	-0.061	93.86	0.115
36.15	-0.061	93.85	0.115
36.16	-0.061	93.84	0.115
36.17	-0.061	93.83	0.115
36.18	-0.061	93.82	0.115
36.19	-0.061	93.81	0.115
36.2	-0.061	93.81	0.115
36.21	-0.061	93.8	0.115
36.22	-0.061	93.79	0.115
36.23	-0.061	93.77	0.115
36.24	-0.061	93.76	0.115
36.25	-0.061	93.75	0.115
36.26	-0.061	93.74	0.115
36.27	-0.061	93.73	0.115
36.28	-0.061	93.72	0.115
36.29	-0.061	93.71	0.115
36.3	-0.061	93.7	0.115
36.31	-0.061	93.69	0.115
36.32	-0.061	93.68	0.115
36.33	-0.061	93.67	0.115
36.34	-0.061	93.66	0.115
36.35	-0.061	93.65	0.115
36.36	-0.061	93.64	0.115
36.37	-0.061	93.63	0.115
36.38	-0.061	93.62	0.115
36.39	-0.061	93.61	0.115
36.4	-0.061	93.6	0.115
36.41	-0.061	93.59	0.115
36.42	-0.061	93.58	0.115
36.43	-0.061	93.57	0.115
36.44	-0.061	93.56	0.115
36.45	-0.061	93.55	0.115
36.46	-0.061	93.54	0.115
36.47	-0.061	93.53	0.115
36.48	-0.061	93.52	0.115
36.49	-0.061	93.51	0.115
36.5	-0.061	93.5	0.115
36.51	-0.061	93.49	0.115
36.52	-0.061	93.48	0.115
36.53	-0.061	93.47	0.115
36.54	-0.061	93.46	0.115
36.55	-0.061	93.45	0.115
36.56	-0.061	93.44	0.115
36.57	-0.061	93.43	0.115
36.58	-0.061	93.42	0.115
36.59	-0.061	93.41	0.115
36.6	-0.061	93.4	0.115
36.61	-0.061	93.39	0.115
36.62	-0.061	93.38	0.115
36.63	-0.061	93.37	0.115
36.64	-0.061	93.36	0.115
36.65	-0.061	93.35	0.115
36.66	-0.061	93.34	0.115
36.67	-0.061	93.33	0.115
36.68	-0.061	93.32	0.115
36.69	-0.061	93.31	0.115
36.7	-0.061	93.3	0.115
36.71	-0.061	93.29	0.115
36.72	-0.061	93.28	0.115
36.73	-0.061	93.27	0.115
36.74	-0.061	93.26	0.115
36.75	-0.061	93.25	0.115
36.76	-0.061	93.24	0.115
36.77	-0.061	93.23	0.115
36.78	-0.061	93.22	0.115
36.79	-0.061	93.21	0.115
36.8	-0.061	93.21	0.115
36.81	-0.061	93.19	0.115
36.82	-0.061	93.18	0.115
36.83	-0.061	93.18	0.115
36.84	-0.061	93.16	0.115
36.85	-0.061	93.15	0.115
36.86	-0.061	93.14	0.115
36.87	-0.061	93.13	0.115
36.88	-0.061	93.12	0.115
36.89	-0.061	93.12	0.115
36.9	-0.061	93.1	0.115
36.91	-0.061	93.09	0.115
36.92	-0.061	93.09	0.115
36.93	-0.061	93.08	0.115
36.94	-0.061	93.06	0.115
36.95	-0.061	93.05	0.115
36.96	-0.061	93.04	0.115
36.97	-0.061	93.04	0.115
36.98	-0.061	93.02	0.115
36.99	-0.061	93.01	0.115
37	-0.061	93	0.115
37.01	-0.061	92.99	0.115
37.02	-0.061	92.99	0.115
37.03	-0.061	92.97	0.115
37.04	-0.061	92.96	0.115
37.05	-0.061	92.95	0.115
37.06	-0.061	92.94	0.115
37.07	-0.061	92.93	0.115
37.08	-0.061	92.92	0.115
37.09	-0.061	92.91	0.115
37.1	-0.061	92.9	0.115
37.11	-0.061	92.89	0.115
37.12	-0.061	92.89	0.115
37.13	-0.061	92.87	0.115
37.14	-0.061	92.86	0.115
37.15	-0.061	92.85	0.115
37.16	-0.061	92.84	0.115
37.17	-0.061	92.83	0.115
37.18	-0.061	92.82	0.115
37.19	-0.061	92.81	0.115
37.2	-0.061	92.8	0.115
37.21	-0.061	92.79	0.115
37.22	-0.061	92.78	0.115
37.23	-0.061	92.77	0.115
37.24	-0.061	92.76	0.115
37.25	-0.061	92.75	0.115
37.26	-0.061	92.74	0.115
37.27	-0.061	92.73	0.115
37.28	-0.061	92.72	0.115
37.29	-0.061	92.71	0.115
37.3	-0.061	92.7	0.115
37.31	-0.061	92.69	0.115
37.32	-0.061	92.68	0.115
37.33	-0.061	92.67	0.115
37.34	-0.061	92.66	0.115
37.35	-0.061	92.65	0.115
37.36	-0.061	92.64	0.115
37.37	-0.061	92.63	0.115
37.38	-0.061	92.62	0.115
37.39	-0.061	92.61	0.115
37.4	-0.061	92.6	0.115
37.41	-0.061	92.59	0.115
37.42	-0.061	92.58	0.115
37.43	-0.061	92.57	0.115
37.44	-0.061	92.56	0.115
37.45	-0.061	92.55	0.115
37.46	-0.061	92.54	0.115
37.47	-0.061	92.53	0.115
37.48	-0.061	92.52	0.115
37.49	-0.061	92.51	0.115
37.5	-0.061	92.5	0.115
37.51	-0.061	92.49	0.115
37.52	-0.061	92.48	0.115
37.53	-0.061	92.47	0.115
37.54	-0.061	92.46	0.115
37.55	-0.061	92.45	0.115
37.56	-0.061	92.44	0.115
37.57	-0.061	92.43	0.115
37.58	-0.061	92.42	0.115
37.59	-0.061	92.41	0.115
37.6	-0.061	92.4	0.115
37.61	-0.061	92.39	0.115
37.62	-0.061	92.38	0.115
37.63	-0.061	92.37	0.115
37.64	-0.061	92.36	0.115
37.65	-0.061	92.36	0.115
37.66	-0.061	92.34	0.115
37.67	-0.061	92.33	0.115
37.68	-0.061	92.32	0.115
37.69	-0.061	92.31	0.115
37.7	-0.061	92.3	0.115
37.71	-0.061	92.29	0.115
37.72	-0.061	92.28	0.115
37.73	-0.061	92.27	0.115
37.74	-0.061	92.26	0.115
37.75	-0.061	92.25	0.115
37.76	-0.061	92.24	0.115
37.77	-0.061	92.23	0.115
37.78	-0.061	92.22	0.115
37.79	-0.061	92.21	0.115
37.8	-0.061	92.2	0.115
37.81	-0.061	92.19	0.115
37.82	-0.061	92.18	0.115
37.83	-0.061	92.17	0.115
37.84	-0.061	92.16	0.115
37.85	-0.061	92.15	0.115
37.86	-0.061	92.14	0.115
37.87	-0.061	92.13	0.115
37.88	-0.061	92.12	0.115
37.89	-0.061	92.11	0.115
37.9	-0.061	92.1	0.115
37.91	-0.061	92.09	0.115
37.92	-0.061	92.08	0.115
37.93	-0.061	92.07	0.115
37.94	-0.061	92.06	0.115
37.95	-0.061	92.05	0.115
37.96	-0.061	92.04	0.115
37.97	-0.061	92.03	0.115
37.98	-0.061	92.02	0.115
37.99	-0.061	92.01	0.115
38	-0.061	92	0.115
38.01	-0.061	91.99	0.115
38.02	-0.061	91.98	0.115
38.03	-0.061	91.97	0.115
38.04	-0.061	91.96	0.115
38.05	-0.061	91.95	0.115
38.06	-0.061	91.94	0.115
38.07	-0.061	91.93	0.115
38.08	-0.061	91.92	0.115
38.09	-0.061	91.91	0.115
38.1	-0.061	91.9	0.115
38.11	-0.061	91.89	0.115
38.12	-0.061	91.88	0.115
38.13	-0.061	91.87	0.115
38.14	-0.061	91.86	0.115
38.15	-0.061	91.85	0.115
38.16	-0.061	91.84	0.115
38.17	-0.061	91.83	0.115
38.18	-0.061	91.82	0.115
38.19	-0.061	91.81	0.115
38.2	-0.061	91.8	0.115
38.21	-0.061	91.79	0.115
38.22	-0.061	91.78	0.115
38.23	-0.061	91.78	0.115
38.24	-0.061	91.76	0.115
38.25	-0.061	91.75	0.115
38.26	-0.061	91.74	0.115
38.27	-0.061	91.73	0.115
38.28	-0.061	91.73	0.115
38.29	-0.061	91.71	0.115
38.3	-0.061	91.7	0.115
38.31	-0.061	91.69	0.115
38.32	-0.061	91.68	0.115
38.33	-0.061	91.67	0.115
38.34	-0.061	91.67	0.115
38.35	-0.061	91.65	0.115
38.36	-0.061	91.64	0.115
38.37	-0.061	91.63	0.115
38.38	-0.061	91.62	0.115
38.39	-0.061	91.61	0.115
38.4	-0.061	91.6	0.115
38.41	-0.061	91.59	0.115
38.42	-0.061	91.58	0.115
38.43	-0.061	91.57	0.115
38.44	-0.061	91.56	0.115
38.45	-0.061	91.55	0.115
38.46	-0.061	91.54	0.115
38.47	-0.061	91.54	0.115
38.48	-0.061	91.52	0.115
38.49	-0.061	91.51	0.115
38.5	-0.061	91.5	0.115
38.51	-0.061	91.49	0.115
38.52	-0.061	91.49	0.115
38.53	-0.061	91.47	0.115
38.54	-0.061	91.47	0.115
38.55	-0.061	91.46	0.115
38.56	-0.061	91.44	0.115
38.57	-0.061	91.43	0.115
38.58	-0.061	91.42	0.115
38.59	-0.061	91.41	0.115
38.6	-0.061	91.4	0.115
38.61	-0.061	91.39	0.115
38.62	-0.061	91.39	0.115
38.63	-0.061	91.38	0.115
38.64	-0.061	91.36	0.115
38.65	-0.061	91.35	0.115
38.66	-0.061	91.35	0.115
38.67	-0.061	91.33	0.115
38.68	-0.061	91.33	0.115
38.69	-0.061	91.31	0.115
38.7	-0.061	91.3	0.115
38.71	-0.061	91.3	0.115
38.72	-0.061	91.29	0.115
38.73	-0.061	91.28	0.115
38.74	-0.061	91.26	0.115
38.75	-0.061	91.26	0.115
38.76	-0.061	91.24	0.115
38.77	-0.061	91.24	0.115
38.78	-0.061	91.23	0.115
38.79	-0.061	91.22	0.115
38.8	-0.061	91.21	0.115
38.81	-0.061	91.19	0.115
38.82	-0.061	91.18	0.115
38.83	-0.061	91.17	0.115
38.84	-0.061	91.16	0.115
38.85	-0.061	91.16	0.115
38.86	-0.061	91.14	0.115
38.87	-0.061	91.13	0.115
38.88	-0.061	91.12	0.115
38.89	-0.061	91.12	0.115
38.9	-0.061	91.1	0.115
38.91	-0.061	91.09	0.115
38.92	-0.061	91.08	0.115
38.93	-0.061	91.07	0.115
38.94	-0.061	91.07	0.115
38.95	-0.061	91.05	0.115
38.96	-0.061	91.04	0.115
38.97	-0.061	91.03	0.115
38.98	-0.061	91.02	0.115
38.99	-0.061	91.01	0.115
39	-0.061	91.01	0.115
39.01	-0.061	91	0.115
39.02	-0.061	90.99	0.115
39.03	-0.061	90.97	0.115
39.04	-0.061	90.97	0.115
39.05	-0.061	90.96	0.115
39.06	-0.061	90.94	0.115
39.07	-0.061	90.93	0.115
39.08	-0.061	90.92	0.115
39.09	-0.061	90.91	0.115
39.1	-0.061	90.9	0.115
39.11	-0.061	90.89	0.115
39.12	-0.061	90.88	0.115
39.13	-0.061	90.87	0.115
39.14	-0.061	90.86	0.115
39.15	-0.061	90.86	0.115
39.16	-0.061	90.84	0.115
39.17	-0.061	90.83	0.115
39.18	-0.061	90.82	0.115
39.19	-0.061	90.81	0.115
39.2	-0.061	90.8	0.115
39.21	-0.061	90.79	0.115
39.22	-0.061	90.78	0.115
39.23	-0.061	90.77	0.115
39.24	-0.061	90.77	0.115
39.25	-0.061	90.76	0.115
39.26	-0.061	90.74	0.115
39.27	-0.061	90.74	0.115
39.28	-0.061	90.72	0.115
39.29	-0.061	90.71	0.115
39.3	-0.061	90.7	0.115
39.31	-0.061	90.69	0.115
39.32	-0.061	90.68	0.115
39.33	-0.061	90.67	0.115
39.34	-0.061	90.66	0.115
39.35	-0.061	90.65	0.115
39.36	-0.061	90.65	0.115
39.37	-0.061	90.63	0.115
39.38	-0.061	90.62	0.115
39.39	-0.061	90.61	0.115
39.4	-0.061	90.6	0.115
39.41	-0.061	90.59	0.115
39.42	-0.061	90.58	0.115
39.43	-0.061	90.57	0.115
39.44	-0.061	90.56	0.115
39.45	-0.061	90.55	0.115
39.46	-0.061	90.54	0.115
39.47	-0.061	90.53	0.115
39.48	-0.061	90.52	0.115
39.49	-0.061	90.51	0.115
39.5	-0.061	90.5	0.115
39.51	-0.061	90.5	0.115
39.52	-0.061	90.49	0.115
39.53	-0.061	90.47	0.115
39.54	-0.061	90.46	0.115
39.55	-0.061	90.45	0.115
39.56	-0.061	90.44	0.115
39.57	-0.061	90.43	0.115
39.58	-0.061	90.42	0.115
39.59	-0.061	90.41	0.115
39.6	-0.061	90.41	0.115
39.61	-0.061	90.4	0.115
39.62	-0.061	90.38	0.115
39.63	-0.061	90.37	0.115
39.64	-0.061	90.36	0.115
39.65	-0.061	90.35	0.115
39.66	-0.061	90.34	0.115
39.67	-0.061	90.33	0.115
39.68	-0.061	90.33	0.115
39.69	-0.061	90.31	0.115
39.7	-0.061	90.3	0.115
39.71	-0.061	90.29	0.115
39.72	-0.061	90.28	0.115
39.73	-0.061	90.28	0.115
39.74	-0.061	90.27	0.115
39.75	-0.061	90.25	0.115
39.76	-0.061	90.25	0.115
39.77	-0.061	90.23	0.115
39.78	-0.061	90.22	0.115
39.79	-0.061	90.21	0.115
39.8	-0.061	90.2	0.115
39.81	-0.061	90.19	0.115
39.82	-0.061	90.18	0.115
39.83	-0.061	90.17	0.115
39.84	-0.061	90.16	0.115
39.85	-0.061	90.16	0.115
39.86	-0.061	90.14	0.115
39.87	-0.061	90.13	0.115
39.88	-0.061	90.13	0.115
39.89	-0.061	90.11	0.115
39.9	-0.061	90.1	0.115
39.91	-0.061	90.09	0.115
39.92	-0.061	90.08	0.115
39.93	-0.061	90.08	0.115
39.94	-0.061	90.07	0.115
39.95	-0.061	90.06	0.115
39.96	-0.061	90.04	0.115
39.97	-0.061	90.03	0.115
39.98	-0.061	90.03	0.115
39.99	-0.061	90.01	0.115
40	-0.061	90.01	0.115
40.01	-0.061	90	0.115
40.02	-0.061	89.99	0.115
40.03	-0.061	89.98	0.115
40.04	-0.061	89.96	0.115
40.05	-0.061	89.95	0.115
40.06	-0.061	89.95	0.115
40.07	-0.061	89.93	0.115
40.08	-0.061	89.93	0.115
40.09	-0.061	89.92	0.115
40.1	-0.061	89.91	0.115
40.11	-0.061	89.89	0.115
40.12	-0.061	89.88	0.115
40.13	-0.061	89.87	0.115
40.14	-0.061	89.86	0.115
40.15	-0.061	89.85	0.115
40.16	-0.061	89.84	0.115
40.17	-0.061	89.83	0.115
40.18	-0.061	89.82	0.115
40.19	-0.061	89.81	0.115
40.2	-0.061	89.8	0.115
40.21	-0.061	89.79	0.115
40.22	-0.061	89.79	0.115
40.23	-0.061	89.77	0.115
40.24	-0.061	89.76	0.115
40.25	-0.061	89.75	0.115
40.26	-0.061	89.74	0.115
40.27	-0.061	89.73	0.115
40.28	-0.061	89.72	0.115
40.29	-0.061	89.71	0.115
40.3	-0.061	89.7	0.115
40.31	-0.061	89.69	0.115
40.32	-0.061	89.68	0.115
40.33	-0.061	89.67	0.115
40.34	-0.061	89.66	0.115
40.35	-0.061	89.65	0.115
40.36	-0.061	89.64	0.115
40.37	-0.061	89.63	0.115
40.38	-0.061	89.62	0.115
40.39	-0.061	89.62	0.115
40.4	-0.061	89.6	0.115
40.41	-0.061	89.59	0.115
40.42	-0.061	89.58	0.115
40.43	-0.061	89.57	0.115
40.44	-0.061	89.56	0.115
40.45	-0.061	89.56	0.115
40.46	-0.061	89.55	0.115
40.47	-0.061	89.54	0.115
40.48	-0.061	89.53	0.115
40.49	-0.061	89.52	0.115
40.5	-0.061	89.5	0.115
40.51	-0.061	89.5	0.115
40.52	-0.061	89.49	0.115
40.53	-0.061	89.47	0.115
40.54	-0.061	89.47	0.115
40.55	-0.061	89.45	0.115
40.56	-0.061	89.44	0.115
40.57	-0.061	89.43	0.115
40.58	-0.061	89.42	0.115
40.59	-0.061	89.42	0.115
40.6	-0.061	89.41	0.115
40.61	-0.061	89.39	0.115
40.62	-0.061	89.39	0.115
40.63	-0.061	89.37	0.115
40.64	-0.061	89.36	0.115
40.65	-0.061	89.36	0.115
40.66	-0.061	89.34	0.115
40.67	-0.061	89.33	0.115
40.68	-0.061	89.32	0.115
40.69	-0.061	89.31	0.115
40.7	-0.061	89.31	0.115
40.71	-0.061	89.29	0.115
40.72	-0.061	89.29	0.115
40.73	-0.061	89.27	0.115
40.74	-0.061	89.26	0.115
40.75	-0.061	89.25	0.115
40.76	-0.061	89.24	0.115
40.77	-0.061	89.23	0.115
40.78	-0.061	89.22	0.115
40.79	-0.061	89.22	0.115
40.8	-0.061	89.2	0.115
40.81	-0.061	89.19	0.115
40.82	-0.061	89.19	0.115
40.83	-0.061	89.17	0.115
40.84	-0.061	89.16	0.115
40.85	-0.061	89.15	0.115
40.86	-0.061	89.14	0.115
40.87	-0.061	89.13	0.115
40.88	-0.061	89.12	0.115
40.89	-0.061	89.11	0.115
40.9	-0.061	89.1	0.115
40.91	-0.061	89.09	0.115
40.92	-0.061	89.08	0.115
40.93	-0.061	89.07	0.115
40.94	-0.061	89.06	0.115
40.95	-0.061	89.05	0.115
40.96	-0.061	89.04	0.115
40.97	-0.061	89.03	0.115
40.98	-0.061	89.02	0.115
40.99	-0.061	89.01	0.115
41	-0.061	89.01	0.115
41.01	-0.061	88.99	0.115
41.02	-0.061	88.98	0.115
41.03	-0.061	88.97	0.115
41.04	-0.061	88.96	0.115
41.05	-0.061	88.95	0.115
41.06	-0.061	88.94	0.115
41.07	-0.061	88.94	0.115
41.08	-0.061	88.92	0.115
41.09	-0.061	88.91	0.115
41.1	-0.061	88.9	0.115
41.11	-0.061	88.89	0.115
41.12	-0.061	88.88	0.115
41.13	-0.061	88.87	0.115
41.14	-0.061	88.86	0.115
41.15	-0.061	88.85	0.115
41.16	-0.061	88.84	0.115
41.17	-0.061	88.83	0.115
41.18	-0.061	88.82	0.115
41.19	-0.061	88.81	0.115
41.2	-0.061	88.8	0.115
41.21	-0.061	88.8	0.115
41.22	-0.061	88.78	0.115
41.23	-0.061	88.77	0.115
41.24	-0.061	88.76	0.115
41.25	-0.061	88.75	0.115
41.26	-0.061	88.74	0.115
41.27	-0.061	88.73	0.115
41.28	-0.061	88.72	0.115
41.29	-0.061	88.72	0.115
41.3	-0.061	88.7	0.115
41.31	-0.061	88.69	0.115
41.32	-0.061	88.68	0.115
41.33	-0.061	88.67	0.115
41.34	-0.061	88.66	0.115
41.35	-0.061	88.66	0.115
41.36	-0.061	88.64	0.115
41.37	-0.061	88.63	0.115
41.38	-0.061	88.62	0.115
41.39	-0.061	88.61	0.115
41.4	-0.061	88.61	0.115
41.41	-0.061	88.59	0.115
41.42	-0.061	88.58	0.115
41.43	-0.061	88.57	0.115
41.44	-0.061	88.56	0.115
41.45	-0.061	88.55	0.115
41.46	-0.061	88.54	0.115
41.47	-0.061	88.53	0.115
41.48	-0.061	88.52	0.115
41.49	-0.061	88.51	0.115
41.5	-0.061	88.5	0.115
41.51	-0.061	88.5	0.115
41.52	-0.061	88.48	0.115
41.53	-0.061	88.47	0.115
41.54	-0.061	88.46	0.115
41.55	-0.061	88.45	0.115
41.56	-0.061	88.45	0.115
41.57	-0.061	88.43	0.115
41.58	-0.061	88.42	0.115
41.59	-0.061	88.41	0.115
41.6	-0.061	88.4	0.115
41.61	-0.061	88.4	0.115
41.62	-0.061	88.38	0.115
41.63	-0.061	88.37	0.115
41.64	-0.061	88.36	0.115
41.65	-0.061	88.35	0.115
41.66	-0.061	88.34	0.115
41.67	-0.061	88.33	0.115
41.68	-0.061	88.32	0.115
41.69	-0.061	88.31	0.115
41.7	-0.061	88.3	0.115
41.71	-0.061	88.29	0.115
41.72	-0.061	88.28	0.115
41.73	-0.061	88.27	0.115
41.74	-0.061	88.26	0.115
41.75	-0.061	88.25	0.115
41.76	-0.061	88.24	0.115
41.77	-0.061	88.23	0.115
41.78	-0.061	88.22	0.115
41.79	-0.061	88.21	0.115
41.8	-0.061	88.2	0.115
41.81	-0.061	88.19	0.115
41.82	-0.061	88.18	0.115
41.83	-0.061	88.17	0.115
41.84	-0.061	88.16	0.115
41.85	-0.061	88.15	0.115
41.86	-0.061	88.15	0.115
41.87	-0.061	88.13	0.115
41.88	-0.061	88.13	0.115
41.89	-0.061	88.11	0.115
41.9	-0.061	88.11	0.115
41.91	-0.061	88.09	0.115
41.92	-0.061	88.08	0.115
41.93	-0.061	88.08	0.115
41.94	-0.061	88.06	0.115
41.95	-0.061	88.06	0.115
41.96	-0.061	88.04	0.115
41.97	-0.061	88.03	0.115
41.98	-0.061	88.02	0.115
41.99	-0.061	88.02	0.115
42	-0.061	88.01	0.115
42.01	-0.061	88	0.115
42.02	-0.061	87.99	0.115
42.03	-0.061	87.98	0.115
42.04	-0.061	87.97	0.115
42.05	-0.061	87.95	0.115
42.06	-0.061	87.94	0.115
42.07	-0.061	87.94	0.115
42.08	-0.061	87.92	0.115
42.09	-0.061	87.92	0.115
42.1	-0.061	87.91	0.115
42.11	-0.061	87.9	0.115
42.12	-0.061	87.88	0.115
42.13	-0.061	87.88	0.115
42.14	-0.061	87.87	0.115
42.15	-0.061	87.86	0.115
42.16	-0.061	87.84	0.115
42.17	-0.061	87.84	0.115
42.18	-0.061	87.83	0.115
42.19	-0.061	87.82	0.115
42.2	-0.061	87.81	0.115
42.21	-0.061	87.8	0.115
42.22	-0.061	87.79	0.115
42.23	-0.061	87.77	0.115
42.24	-0.061	87.77	0.115
42.25	-0.061	87.76	0.115
42.26	-0.061	87.75	0.115
42.27	-0.061	87.74	0.115
42.28	-0.061	87.73	0.115
42.29	-0.061	87.72	0.115
42.3	-0.061	87.71	0.115
42.31	-0.061	87.7	0.115
42.32	-0.061	87.68	0.115
42.33	-0.061	87.68	0.115
42.34	-0.061	87.67	0.115
42.35	-0.061	87.65	0.115
42.36	-0.061	87.65	0.115
42.37	-0.061	87.64	0.115
42.38	-0.061	87.62	0.115
42.39	-0.061	87.62	0.115
42.4	-0.061	87.61	0.115
42.41	-0.061	87.6	0.115
42.42	-0.061	87.58	0.115
42.43	-0.061	87.58	0.115
42.44	-0.061	87.56	0.115
42.45	-0.061	87.56	0.115
42.46	-0.061	87.55	0.115
42.47	-0.061	87.54	0.115
42.48	-0.061	87.53	0.115
42.49	-0.061	87.51	0.115
42.5	-0.061	87.51	0.115
42.51	-0.061	87.5	0.115
42.52	-0.061	87.49	0.115
42.53	-0.061	87.48	0.115
42.54	-0.061	87.47	0.115
42.55	-0.061	87.46	0.115
42.56	-0.061	87.45	0.115
42.57	-0.061	87.44	0.115
42.58	-0.061	87.43	0.115
42.59	-0.061	87.41	0.115
42.6	-0.061	87.41	0.115
42.61	-0.061	87.39	0.115
42.62	-0.061	87.39	0.115
42.63	-0.061	87.38	0.115
42.64	-0.061	87.37	0.115
42.65	-0.061	87.36	0.115
42.66	-0.061	87.35	0.115
42.67	-0.061	87.34	0.115
42.68	-0.061	87.32	0.115
42.69	-0.061	87.32	0.115
42.7	-0.061	87.3	0.115
42.71	-0.061	87.29	0.115
42.72	-0.061	87.28	0.115
42.73	-0.061	87.28	0.115
42.74	-0.061	87.27	0.115
42.75	-0.061	87.26	0.115
42.76	-0.061	87.25	0.115
42.77	-0.061	87.23	0.115
42.78	-0.061	87.23	0.115
42.79	-0.061	87.21	0.115
42.8	-0.061	87.21	0.115
42.81	-0.061	87.2	0.115
42.82	-0.061	87.19	0.115
42.83	-0.061	87.17	0.115
42.84	-0.061	87.16	0.115
42.85	-0.061	87.16	0.115
42.86	-0.061	87.15	0.115
42.87	-0.061	87.14	0.115
42.88	-0.061	87.12	0.115
42.89	-0.061	87.11	0.115
42.9	-0.061	87.11	0.115
42.91	-0.061	87.1	0.115
42.92	-0.061	87.08	0.115
42.93	-0.061	87.07	0.115
42.94	-0.061	87.06	0.115
42.95	-0.061	87.05	0.115
42.96	-0.061	87.05	0.115
42.97	-0.061	87.03	0.115
42.98	-0.061	87.03	0.115
42.99	-0.061	87.02	0.115
43	-0.061	87	0.115
43.01	-0.061	87	0.115
43.02	-0.061	86.98	0.115
43.03	-0.061	86.98	0.115
43.04	-0.061	86.96	0.115
43.05	-0.061	86.96	0.115
43.06	-0.061	86.94	0.115
43.07	-0.061	86.93	0.115
43.08	-0.061	86.92	0.115
43.09	-0.061	86.91	0.115
43.1	-0.061	86.9	0.115
43.11	-0.061	86.9	0.115
43.12	-0.061	86.89	0.115
43.13	-0.061	86.87	0.115
43.14	-0.061	86.86	0.115
43.15	-0.061	86.86	0.115
43.16	-0.061	86.85	0.115
43.17	-0.061	86.83	0.115
43.18	-0.061	86.82	0.115
43.19	-0.061	86.82	0.115
43.2	-0.061	86.8	0.115
43.21	-0.061	86.79	0.115
43.22	-0.061	86.79	0.115
43.23	-0.061	86.77	0.115
43.24	-0.061	86.76	0.115
43.25	-0.061	86.75	0.115
43.26	-0.061	86.75	0.115
43.27	-0.061	86.74	0.115
43.28	-0.061	86.72	0.115
43.29	-0.061	86.72	0.115
43.3	-0.061	86.7	0.115
43.31	-0.061	86.69	0.115
43.32	-0.061	86.68	0.115
43.33	-0.061	86.67	0.115
43.34	-0.061	86.67	0.115
43.35	-0.061	86.66	0.115
43.36	-0.061	86.65	0.115
43.37	-0.061	86.64	0.115
43.38	-0.061	86.63	0.115
43.39	-0.061	86.62	0.115
43.4	-0.061	86.6	0.115
43.41	-0.061	86.6	0.115
43.42	-0.061	86.59	0.115
43.43	-0.061	86.58	0.115
43.44	-0.061	86.56	0.115
43.45	-0.061	86.56	0.115
43.46	-0.061	86.55	0.115
43.47	-0.061	86.54	0.115
43.48	-0.061	86.52	0.115
43.49	-0.061	86.51	0.115
43.5	-0.061	86.51	0.115
43.51	-0.061	86.5	0.115
43.52	-0.061	86.48	0.115
43.53	-0.061	86.48	0.115
43.54	-0.061	86.47	0.115
43.55	-0.061	86.46	0.115
43.56	-0.061	86.44	0.115
43.57	-0.061	86.44	0.115
43.58	-0.061	86.43	0.115
43.59	-0.061	86.42	0.115
43.6	-0.061	86.41	0.115
43.61	-0.061	86.4	0.115
43.62	-0.061	86.39	0.115
43.63	-0.061	86.38	0.115
43.64	-0.061	86.36	0.115
43.65	-0.061	86.36	0.115
43.66	-0.061	86.35	0.115
43.67	-0.061	86.34	0.115
43.68	-0.061	86.33	0.115
43.69	-0.061	86.32	0.115
43.7	-0.061	86.31	0.115
43.71	-0.061	86.3	0.115
43.72	-0.061	86.29	0.115
43.73	-0.061	86.27	0.115
43.74	-0.061	86.27	0.115
43.75	-0.061	86.25	0.115
43.76	-0.061	86.25	0.115
43.77	-0.061	86.24	0.115
43.78	-0.061	86.23	0.115
43.79	-0.061	86.22	0.115
43.8	-0.061	86.2	0.115
43.81	-0.061	86.2	0.115
43.82	-0.061	86.18	0.115
43.83	-0.061	86.18	0.115
43.84	-0.061	86.17	0.115
43.85	-0.061	86.15	0.115
43.86	-0.061	86.15	0.115
43.87	-0.061	86.14	0.115
43.88	-0.061	86.13	0.115
43.89	-0.061	86.11	0.115
43.9	-0.061	86.1	0.115
43.91	-0.061	86.1	0.115
43.92	-0.061	86.09	0.115
43.93	-0.061	86.07	0.115
43.94	-0.061	86.06	0.115
43.95	-0.061	86.06	0.115
43.96	-0.061	86.05	0.115
43.97	-0.061	86.03	0.115
43.98	-0.061	86.03	0.115
43.99	-0.061	86.01	0.115
44	-0.061	86.01	0.115
44.01	-0.061	85.99	0.115
44.02	-0.061	85.99	0.115
44.03	-0.061	85.97	0.115
44.04	-0.061	85.97	0.115
44.05	-0.061	85.95	0.115
44.06	-0.061	85.95	0.115
44.07	-0.061	85.94	0.115
44.08	-0.061	85.93	0.115
44.09	-0.061	85.92	0.115
44.1	-0.061	85.91	0.115
44.11	-0.061	85.9	0.115
44.12	-0.061	85.89	0.115
44.13	-0.061	85.88	0.115
44.14	-0.061	85.87	0.115
44.15	-0.061	85.86	0.115
44.16	-0.061	85.85	0.115
44.17	-0.061	85.84	0.115
44.18	-0.061	85.83	0.115
44.19	-0.061	85.82	0.115
44.2	-0.061	85.81	0.115
44.21	-0.061	85.8	0.115
44.22	-0.061	85.78	0.115
44.23	-0.061	85.78	0.115
44.24	-0.061	85.77	0.115
44.25	-0.061	85.76	0.115
44.26	-0.061	85.75	0.115
44.27	-0.061	85.73	0.115
44.28	-0.061	85.72	0.115
44.29	-0.061	85.72	0.115
44.3	-0.061	85.7	0.115
44.31	-0.061	85.7	0.115
44.32	-0.061	85.69	0.115
44.33	-0.061	85.68	0.115
44.34	-0.061	85.67	0.115
44.35	-0.061	85.65	0.115
44.36	-0.061	85.64	0.115
44.37	-0.061	85.63	0.115
44.38	-0.061	85.63	0.115
44.39	-0.061	85.62	0.115
44.4	-0.061	85.61	0.115
44.41	-0.061	85.6	0.115
44.42	-0.061	85.58	0.115
44.43	-0.061	85.58	0.115
44.44	-0.061	85.57	0.115
44.45	-0.061	85.55	0.115
44.46	-0.061	85.54	0.115
44.47	-0.061	85.54	0.115
44.48	-0.061	85.53	0.115
44.49	-0.061	85.52	0.115
44.5	-0.061	85.51	0.115
44.51	-0.061	85.49	0.115
44.52	-0.061	85.49	0.115
44.53	-0.061	85.47	0.115
44.54	-0.061	85.47	0.115
44.55	-0.061	85.45	0.115
44.56	-0.061	85.45	0.115
44.57	-0.061	85.43	0.115
44.58	-0.061	85.43	0.115
44.59	-0.061	85.41	0.115
44.6	-0.061	85.41	0.115
44.61	-0.061	85.4	0.115
44.62	-0.061	85.39	0.115
44.63	-0.061	85.37	0.115
44.64	-0.061	85.37	0.115
44.65	-0.061	85.35	0.115
44.66	-0.061	85.35	0.115
44.67	-0.061	85.34	0.115
44.68	-0.061	85.33	0.115
44.69	-0.061	85.32	0.115
44.7	-0.061	85.31	0.115
44.71	-0.061	85.3	0.115
44.72	-0.061	85.29	0.115
44.73	-0.061	85.28	0.115
44.74	-0.061	85.26	0.115
44.75	-0.061	85.26	0.115
44.76	-0.061	85.25	0.115
44.77	-0.061	85.24	0.115
44.78	-0.061	85.23	0.115
44.79	-0.061	85.22	0.115
44.8	-0.061	85.2	0.115
44.81	-0.061	85.19	0.115
44.82	-0.061	85.19	0.115
44.83	-0.061	85.18	0.115
44.84	-0.061	85.17	0.115
44.85	-0.061	85.15	0.115
44.86	-0.061	85.14	0.115
44.87	-0.061	85.14	0.115
44.88	-0.061	85.12	0.115
44.89	-0.061	85.12	0.115
44.9	-0.061	85.1	0.115
44.91	-0.061	85.09	0.115
44.92	-0.061	85.09	0.115
44.93	-0.061	85.08	0.115
44.94	-0.061	85.07	0.115
44.95	-0.061	85.05	0.115
44.96	-0.061	85.05	0.115
44.97	-0.061	85.04	0.115
44.98	-0.061	85.03	0.115
44.99	-0.061	85.01	0.115
45	-0.061	85	0.115
45.01	-0.061	85	0.115
45.02	-0.061	84.99	0.115
45.03	-0.061	84.98	0.115
45.04	-0.061	84.96	0.115
45.05	-0.061	84.96	0.115
45.06	-0.061	84.95	0.115
45.07	-0.061	84.93	0.115
45.08	-0.061	84.93	0.115
45.09	-0.061	84.92	0.115
45.1	-0.061	84.91	0.115
45.11	-0.061	84.89	0.115
45.12	-0.061	84.89	0.115
45.13	-0.061	84.87	0.115
45.14	-0.061	84.87	0.115
45.15	-0.061	84.86	0.115
45.16	-0.061	84.84	0.115
45.17	-0.061	84.83	0.115
45.18	-0.061	84.83	0.115
45.19	-0.061	84.81	0.115
45.2	-0.061	84.81	0.115
45.21	-0.061	84.8	0.115
45.22	-0.061	84.79	0.115
45.23	-0.061	84.77	0.115
45.24	-0.061	84.77	0.115
45.25	-0.061	84.75	0.115
45.26	-0.061	84.75	0.115
45.27	-0.061	84.74	0.115
45.28	-0.061	84.73	0.115
45.29	-0.061	84.72	0.115
45.3	-0.061	84.71	0.115
45.31	-0.061	84.7	0.115
45.32	-0.061	84.69	0.115
45.33	-0.061	84.68	0.115
45.34	-0.061	84.67	0.115
45.35	-0.061	84.66	0.115
45.36	-0.061	84.65	0.115
45.37	-0.061	84.64	0.115
45.38	-0.061	84.63	0.115
45.39	-0.061	84.62	0.115
45.4	-0.061	84.61	0.115
45.41	-0.061	84.6	0.114
45.42	-0.061	84.59	0.114
45.43	-0.061	84.58	0.115
45.44	-0.061	84.56	0.115
45.45	-0.061	84.56	0.115
45.46	-0.061	84.55	0.115
45.47	-0.061	84.54	0.115
45.48	-0.061	84.52	0.115
45.49	-0.061	84.52	0.115
45.5	-0.061	84.51	0.115
45.51	-0.061	84.5	0.115
45.52	-0.061	84.49	0.115
45.53	-0.061	84.48	0.115
45.54	-0.061	84.47	0.115
45.55	-0.061	84.46	0.115
45.56	-0.061	84.45	0.115
45.57	-0.061	84.44	0.115
45.58	-0.061	84.43	0.115
45.59	-0.061	84.42	0.115
45.6	-0.061	84.41	0.115
45.61	-0.061	84.4	0.115
45.62	-0.061	84.39	0.115
45.63	-0.061	84.37	0.115
45.64	-0.061	84.37	0.115
45.65	-0.061	84.36	0.115
45.66	-0.061	84.34	0.115
45.67	-0.061	84.34	0.115
45.68	-0.061	84.33	0.115
45.69	-0.061	84.32	0.115
45.7	-0.061	84.31	0.115
45.71	-0.061	84.3	0.115
45.72	-0.061	84.29	0.115
45.73	-0.061	84.28	0.115
45.74	-0.061	84.27	0.115
45.75	-0.061	84.26	0.115
45.76	-0.061	84.25	0.115
45.77	-0.061	84.24	0.115
45.78	-0.061	84.23	0.115
45.79	-0.061	84.22	0.115
45.8	-0.061	84.21	0.114
45.81	-0.061	84.19	0.115
45.82	-0.061	84.19	0.115
45.83	-0.061	84.18	0.115
45.84	-0.061	84.17	0.115
45.85	-0.061	84.16	0.115
45.86	-0.061	84.15	0.115
45.87	-0.061	84.14	0.115
45.88	-0.061	84.13	0.115
45.89	-0.061	84.12	0.115
45.9	-0.061	84.11	0.114
45.91	-0.061	84.1	0.114
45.92	-0.061	84.09	0.114
45.93	-0.061	84.08	0.114
45.94	-0.061	84.07	0.115
45.95	-0.061	84.06	0.115
45.96	-0.061	84.05	0.115
45.97	-0.061	84.04	0.115
45.98	-0.061	84.03	0.115
45.99	-0.061	84.02	0.115
46	-0.061	84.01	0.115
46.01	-0.061	84	0.115
46.02	-0.061	83.99	0.115
46.03	-0.061	83.98	0.115
46.04	-0.061	83.97	0.115
46.05	-0.061	83.96	0.115
46.06	-0.061	83.95	0.115
46.07	-0.061	83.94	0.115
46.08	-0.061	83.93	0.114
46.09	-0.061	83.92	0.114
46.1	-0.061	83.91	0.114
46.11	-0.061	83.9	0.114
46.12	-0.061	83.89	0.114
46.13	-0.061	83.88	0.114
46.14	-0.061	83.87	0.114
46.15	-0.061	83.86	0.115
46.16	-0.061	83.85	0.115
46.17	-0.061	83.84	0.115
46.18	-0.061	83.83	0.114
46.19	-0.061	83.82	0.114
46.2	-0.061	83.81	0.114
46.21	-0.061	83.8	0.114
46.22	-0.061	83.79	0.114
46.23	-0.061	83.78	0.114
46.24	-0.061	83.77	0.114
46.25	-0.061	83.76	0.114
46.26	-0.061	83.75	0.114
46.27	-0.061	83.74	0.114
46.28	-0.061	83.73	0.114
46.29	-0.061	83.72	0.114
46.3	-0.061	83.71	0.114
46.31	-0.061	83.7	0.114
46.32	-0.061	83.69	0.114
46.33	-0.061	83.68	0.114
46.34	-0.061	83.67	0.114
46.35	-0.061	83.66	0.114
46.36	-0.061	83.65	0.114
46.37	-0.061	83.64	0.114
46.38	-0.061	83.63	0.114
46.39	-0.061	83.62	0.114
46.4	-0.061	83.61	0.114
46.41	-0.061	83.6	0.114
46.42	-0.061	83.59	0.114
46.43	-0.061	83.58	0.114
46.44	-0.061	83.57	0.115
46.45	-0.061	83.56	0.115
46.46	-0.061	83.54	0.115
46.47	-0.061	83.54	0.114
46.48	-0.061	83.53	0.114
46.49	-0.061	83.52	0.114
46.5	-0.061	83.51	0.114
46.51	-0.061	83.5	0.114
46.52	-0.061	83.49	0.114
46.53	-0.061	83.48	0.114
46.54	-0.061	83.47	0.114
46.55	-0.061	83.46	0.114
46.56	-0.061	83.45	0.114
46.57	-0.061	83.44	0.114
46.58	-0.061	83.43	0.114
46.59	-0.061	83.42	0.114
46.6	-0.061	83.41	0.114
46.61	-0.061	83.4	0.114
46.62	-0.061	83.39	0.114
46.63	-0.061	83.38	0.114
46.64	-0.061	83.37	0.114
46.65	-0.061	83.36	0.114
46.66	-0.061	83.35	0.114
46.67	-0.061	83.34	0.114
46.68	-0.061	83.33	0.114
46.69	-0.061	83.32	0.114
46.7	-0.061	83.31	0.114
46.71	-0.061	83.3	0.114
46.72	-0.061	83.29	0.114
46.73	-0.061	83.28	0.114
46.74	-0.061	83.27	0.114
46.75	-0.061	83.26	0.114
46.76	-0.061	83.25	0.114
46.77	-0.061	83.24	0.114
46.78	-0.061	83.23	0.114
46.79	-0.061	83.22	0.114
46.8	-0.061	83.21	0.114
46.81	-0.061	83.2	0.114
46.82	-0.061	83.19	0.114
46.83	-0.061	83.18	0.114
46.84	-0.061	83.17	0.114
46.85	-0.061	83.16	0.114
46.86	-0.061	83.15	0.114
46.87	-0.061	83.14	0.114
46.88	-0.061	83.13	0.114
46.89	-0.061	83.12	0.114
46.9	-0.061	83.11	0.114
46.91	-0.061	83.1	0.114
46.92	-0.061	83.09	0.114
46.93	-0.061	83.08	0.114
46.94	-0.061	83.07	0.114
46.95	-0.061	83.06	0.114
46.96	-0.061	83.05	0.114
46.97	-0.061	83.04	0.114
46.98	-0.061	83.03	0.114
46.99	-0.061	83.02	0.114
47	-0.061	83.01	0.114
47.01	-0.061	83	0.114
47.02	-0.061	82.99	0.114
47.03	-0.061	82.98	0.114
47.04	-0.061	82.96	0.114
47.05	-0.061	82.96	0.114
47.06	-0.061	82.95	0.114
47.07	-0.061	82.94	0.114
47.08	-0.061	82.93	0.114
47.09	-0.061	82.92	0.114
47.1	-0.061	82.91	0.114
47.11	-0.061	82.9	0.114
47.12	-0.061	82.89	0.114
47.13	-0.061	82.88	0.114
47.14	-0.061	82.87	0.114
47.15	-0.061	82.86	0.114
47.16	-0.061	82.85	0.114
47.17	-0.061	82.84	0.114
47.18	-0.061	82.83	0.114
47.19	-0.061	82.82	0.114
47.2	-0.061	82.81	0.114
47.21	-0.061	82.8	0.114
47.22	-0.061	82.79	0.114
47.23	-0.061	82.78	0.114
47.24	-0.061	82.77	0.114
47.25	-0.061	82.76	0.114
47.26	-0.061	82.75	0.114
47.27	-0.061	82.74	0.114
47.28	-0.061	82.73	0.114
47.29	-0.061	82.72	0.114
47.3	-0.061	82.71	0.114
47.31	-0.061	82.7	0.114
47.32	-0.061	82.69	0.114
47.33	-0.061	82.68	0.114
47.34	-0.061	82.67	0.114
47.35	-0.061	82.66	0.114
47.36	-0.061	82.65	0.114
47.37	-0.061	82.64	0.114
47.38	-0.061	82.63	0.114
47.39	-0.061	82.62	0.114
47.4	-0.061	82.61	0.114
47.41	-0.061	82.6	0.114
47.42	-0.061	82.59	0.114
47.43	-0.061	82.58	0.114
47.44	-0.061	82.57	0.114
47.45	-0.061	82.56	0.114
47.46	-0.061	82.55	0.114
47.47	-0.061	82.53	0.114
47.48	-0.061	82.53	0.114
47.49	-0.061	82.52	0.114
47.5	-0.061	82.51	0.114
47.51	-0.061	82.5	0.114
47.52	-0.061	82.49	0.114
47.53	-0.061	82.48	0.114
47.54	-0.061	82.47	0.114
47.55	-0.061	82.46	0.114
47.56	-0.061	82.45	0.114
47.57	-0.061	82.44	0.114
47.58	-0.061	82.43	0.114
47.59	-0.061	82.42	0.114
47.6	-0.061	82.41	0.114
47.61	-0.061	82.4	0.114
47.62	-0.061	82.39	0.114
47.63	-0.061	82.38	0.114
47.64	-0.061	82.37	0.114
47.65	-0.061	82.36	0.114
47.66	-0.061	82.35	0.114
47.67	-0.061	82.34	0.114
47.68	-0.061	82.33	0.114
47.69	-0.061	82.32	0.114
47.7	-0.061	82.31	0.114
47.71	-0.061	82.3	0.114
47.72	-0.061	82.29	0.114
47.73	-0.061	82.28	0.114
47.74	-0.061	82.27	0.114
47.75	-0.061	82.26	0.114
47.76	-0.061	82.25	0.114
47.77	-0.061	82.24	0.114
47.78	-0.061	82.23	0.114
47.79	-0.061	82.22	0.114
47.8	-0.061	82.21	0.114
47.81	-0.061	82.2	0.114
47.82	-0.061	82.19	0.114
47.83	-0.061	82.18	0.114
47.84	-0.061	82.17	0.114
47.85	-0.061	82.16	0.114
47.86	-0.061	82.15	0.114
47.87	-0.061	82.13	0.114
47.88	-0.061	82.13	0.114
47.89	-0.061	82.12	0.114
47.9	-0.061	82.11	0.114
47.91	-0.061	82.1	0.114
47.92	-0.061	82.09	0.114
47.93	-0.061	82.08	0.114
47.94	-0.061	82.07	0.114
47.95	-0.061	82.06	0.114
47.96	-0.061	82.05	0.114
47.97	-0.061	82.04	0.114
47.98	-0.061	82.03	0.114
47.99	-0.061	82.02	0.114
48	-0.061	82.01	0.114
48.01	-0.061	82	0.114
48.02	-0.061	81.99	0.114
48.03	-0.061	81.98	0.114
48.04	-0.061	81.97	0.114
48.05	-0.061	81.96	0.114
48.06	-0.061	81.95	0.114
48.07	-0.061	81.94	0.114
48.08	-0.061	81.93	0.114
48.09	-0.061	81.92	0.114
48.1	-0.061	81.9	0.114
48.11	-0.061	81.89	0.114
48.12	-0.061	81.88	0.114
48.13	-0.061	81.88	0.114
48.14	-0.061	81.87	0.114
48.15	-0.061	81.86	0.114
48.16	-0.061	81.85	0.114
48.17	-0.061	81.84	0.114
48.18	-0.061	81.83	0.114
48.19	-0.061	81.82	0.114
48.2	-0.061	81.81	0.114
48.21	-0.061	81.8	0.114
48.22	-0.061	81.79	0.114
48.23	-0.061	81.78	0.114
48.24	-0.061	81.76	0.114
48.25	-0.061	81.76	0.114
48.26	-0.061	81.75	0.114
48.27	-0.061	81.74	0.114
48.28	-0.061	81.73	0.114
48.29	-0.061	81.72	0.114
48.3	-0.061	81.7	0.114
48.31	-0.061	81.7	0.114
48.32	-0.061	81.69	0.114
48.33	-0.061	81.68	0.114
48.34	-0.061	81.67	0.114
48.35	-0.061	81.66	0.114
48.36	-0.061	81.65	0.114
48.37	-0.061	81.64	0.114
48.38	-0.061	81.62	0.114
48.39	-0.061	81.62	0.114
48.4	-0.061	81.61	0.114
48.41	-0.061	81.59	0.114
48.42	-0.061	81.59	0.114
48.43	-0.061	81.57	0.114
48.44	-0.061	81.57	0.114
48.45	-0.061	81.56	0.114
48.46	-0.061	81.55	0.114
48.47	-0.061	81.54	0.114
48.48	-0.061	81.53	0.114
48.49	-0.061	81.52	0.114
48.5	-0.061	81.5	0.114
48.51	-0.061	81.5	0.114
48.52	-0.061	81.48	0.114
48.53	-0.061	81.47	0.114
48.54	-0.061	81.47	0.114
48.55	-0.061	81.46	0.114
48.56	-0.061	81.45	0.114
48.57	-0.061	81.44	0.114
48.58	-0.061	81.43	0.114
48.59	-0.061	81.42	0.114
48.6	-0.061	81.41	0.114
48.61	-0.061	81.4	0.114
48.62	-0.061	81.39	0.114
48.63	-0.061	81.38	0.114
48.64	-0.061	81.37	0.114
48.65	-0.061	81.36	0.114
48.66	-0.061	81.35	0.114
48.67	-0.061	81.34	0.114
48.68	-0.061	81.32	0.114
48.69	-0.061	81.32	0.114
48.7	-0.061	81.31	0.114
48.71	-0.061	81.3	0.114
48.72	-0.061	81.29	0.114
48.73	-0.061	81.28	0.114
48.74	-0.061	81.27	0.114
48.75	-0.061	81.26	0.114
48.76	-0.061	81.25	0.114
48.77	-0.061	81.24	0.114
48.78	-0.061	81.23	0.114
48.79	-0.061	81.22	0.114
48.8	-0.061	81.21	0.114
48.81	-0.061	81.2	0.114
48.82	-0.061	81.19	0.114
48.83	-0.061	81.18	0.114
48.84	-0.061	81.17	0.114
48.85	-0.061	81.16	0.114
48.86	-0.061	81.15	0.114
48.87	-0.061	81.14	0.114
48.88	-0.061	81.13	0.114
48.89	-0.061	81.12	0.114
48.9	-0.061	81.11	0.114
48.91	-0.061	81.1	0.114
48.92	-0.061	81.09	0.114
48.93	-0.061	81.08	0.114
48.94	-0.061	81.07	0.114
48.95	-0.061	81.06	0.114
48.96	-0.061	81.05	0.114
48.97	-0.061	81.04	0.114
48.98	-0.061	81.03	0.114
48.99	-0.061	81.02	0.114
49	-0.061	81.01	0.114
49.01	-0.061	81	0.114
49.02	-0.061	80.98	0.114
49.03	-0.061	80.98	0.114
49.04	-0.061	80.97	0.114
49.05	-0.061	80.96	0.114
49.06	-0.061	80.95	0.114
49.07	-0.061	80.94	0.114
49.08	-0.061	80.93	0.114
49.09	-0.061	80.91	0.114
49.1	-0.061	80.9	0.114
49.11	-0.061	80.9	0.114
49.12	-0.061	80.88	0.114
49.13	-0.061	80.87	0.114
49.14	-0.061	80.87	0.114
49.15	-0.061	80.85	0.114
49.16	-0.061	80.84	0.114
49.17	-0.061	80.84	0.114
49.18	-0.061	80.83	0.114
49.19	-0.061	80.82	0.114
49.2	-0.061	80.81	0.114
49.21	-0.061	80.8	0.114
49.22	-0.061	80.78	0.114
49.23	-0.061	80.78	0.114
49.24	-0.061	80.77	0.114
49.25	-0.061	80.75	0.114
49.26	-0.061	80.75	0.114
49.27	-0.061	80.74	0.114
49.28	-0.061	80.73	0.114
49.29	-0.061	80.72	0.114
49.3	-0.061	80.71	0.114
49.31	-0.061	80.7	0.114
49.32	-0.061	80.69	0.114
49.33	-0.061	80.68	0.114
49.34	-0.061	80.67	0.114
49.35	-0.061	80.66	0.114
49.36	-0.061	80.65	0.114
49.37	-0.061	80.63	0.114
49.38	-0.061	80.63	0.114
49.39	-0.061	80.62	0.114
49.4	-0.061	80.61	0.114
49.41	-0.061	80.6	0.114
49.42	-0.061	80.59	0.114
49.43	-0.061	80.58	0.114
49.44	-0.061	80.57	0.114
49.45	-0.061	80.56	0.114
49.46	-0.061	80.55	0.114
49.47	-0.061	80.54	0.114
49.48	-0.061	80.53	0.114
49.49	-0.061	80.52	0.114
49.5	-0.061	80.51	0.114
49.51	-0.061	80.49	0.114
49.52	-0.061	80.49	0.114
49.53	-0.061	80.48	0.114
49.54	-0.061	80.47	0.114
49.55	-0.061	80.46	0.114
49.56	-0.061	80.45	0.114
49.57	-0.061	80.44	0.114
49.58	-0.061	80.43	0.114
49.59	-0.061	80.42	0.114
49.6	-0.061	80.41	0.114
49.61	-0.061	80.4	0.114
49.62	-0.061	80.39	0.114
49.63	-0.061	80.38	0.114
49.64	-0.061	80.37	0.114
49.65	-0.061	80.36	0.114
49.66	-0.061	80.35	0.114
49.67	-0.061	80.34	0.114
49.68	-0.061	80.33	0.114
49.69	-0.061	80.32	0.114
49.7	-0.061	80.31	0.114
49.71	-0.061	80.3	0.114
49.72	-0.061	80.29	0.114
49.73	-0.061	80.28	0.114
49.74	-0.061	80.27	0.114
49.75	-0.061	80.26	0.114
49.76	-0.061	80.25	0.114
49.77	-0.061	80.24	0.114
49.78	-0.061	80.23	0.114
49.79	-0.061	80.22	0.114
49.8	-0.061	80.21	0.114
49.81	-0.061	80.2	0.114
49.82	-0.061	80.19	0.114
49.83	-0.061	80.18	0.114
49.84	-0.061	80.17	0.114
49.85	-0.061	80.16	0.114
49.86	-0.061	80.15	0.114
49.87	-0.061	80.14	0.114
49.88	-0.061	80.13	0.114
49.89	-0.061	80.12	0.114
49.9	-0.061	80.11	0.114
49.91	-0.061	80.1	0.114
49.92	-0.061	80.09	0.114
49.93	-0.061	80.08	0.114
49.94	-0.061	80.07	0.114
49.95	-0.061	80.06	0.114
49.96	-0.061	80.05	0.114
[truncated: 5,003 more rows]
