# Supplementary material for: Spontaneous electric-polarization topology in confined ferroelectric nematics
Source: Nat Commun. 2022 Dec 17;13:7806. doi: 10.1038/s41467-022-35443-7 (PMC9759571; doi:10.1038/s41467-022-35443-7)
Supplement: Supplementary file 4 — Source Data [file 41467_2022_35443_MOESM4_ESM.zip › Source Data/Source Data Fig.2/Fig2a.SH efficiency.xlsx]

## Sheet: Sheet1
Temp/℃	Smaple SHG vs Quartz
99.4	-1.86264
99	-0.351065
98.1	-3.61801
97	-3.88131
95.9	-0.487594
94.9	-1.15073
93.9	0.487613
93	1.51158
92	1.92117
91	-2.27222
90	0.507117
89.1	2.15522
88	0.555877
87.1	0.828935
86	-3.99834
85.2	2.66232
84.1	-0.409577
82.9	-1.85288
81.9	0.71191
80.8	-0.594867
79.9	-1.88214
79	0.975216
77.9	1.41406
77	-2.67206
76	-1.00445
75.1	-0.79966
74	-0.994702
73.1	-1.13123
72.1	-2.55503
71	0.887447
70	-3.5985
69	-1.32627
68.1	-2.10644
67	-5.12958
66.1	-2.57454
64.8	-1.26776
63.8	1.52133
62.9	127.742
62	149.87
61	137.192
60	141.941
59.1	145.647
58.1	149.207
57	136.978
56.1	138.928
55	146.135
54	148.173
52.9	170.183
52.1	173.733
51.1	170.856
49.9	179.526
49	176.395
48	165.073
47	162.928
46	151.898
45	142.575
44.1	139.338
43.1	137.689
42.1	131.331
41	122.759
40	124.807
39	114.665
38	112.558
36.8	109.916
35.9	105.488
35	108.453
33.9	103.391
33	103.586
32	97.7645
31.1	97.3061
30.1	96.0579
